# Supplementary material for: Factors Influencing the Prognosis of Patients with Myalgic Encephalomyelitis/Chronic Fatigue Syndrome
Source: Diagnostics (Basel). 2022 Oct 19;12(10):2540. doi: 10.3390/diagnostics12102540 (PMC9600584; doi:10.3390/diagnostics12102540)
Supplement: Supplementary file 1 [file diagnostics-12-02540-s001.zip]

Archive with 1 entries (1 files):
- diagnostics-1952041-supplementary.pdf
